# Supplementary material for: Hospital Antibiotic Use during COVID-19 Pandemic in Italy
Source: Antibiotics (Basel). 2023 Jan 13;12(1):168. doi: 10.3390/antibiotics12010168 (PMC9854455; doi:10.3390/antibiotics12010168)
Supplement: Supplementary file 1 [file antibiotics-12-00168-s001.zip]

Archive with 1 entries (1 files):
- antibiotics-2141448-supplementary.pdf
